# Supplementary material for: Non-neutralizing SARS-CoV-2 N-terminal domain antibodies protect mice against severe disease using Fc-mediated effector functions
Source: PLoS Pathog. 2024 Jun 20;20(6):e1011569. doi: 10.1371/journal.ppat.1011569 (PMC11218955; doi:10.1371/journal.ppat.1011569)
Supplement: S1 Data — (XLSX) [file ppat.1011569.s001.xlsx]

## Sheet: Fig 1B
Antibody	Spik- 2P_D614G	HIV-1 Envelope
DH1050.1_G1M17	17.62	0.2313
DH1050.1_LALAPG	17.91	0.2418
DH1052_G1M17	9.68	0.2327
DH1052_LALAPG	9.623	0.2305
NTD Vaccinated Macaque	10.7	0.2434
CH65	0.2516	0.2383
	mean of two experiments

## Sheet: 2J
Anibody	2 ug/mL	8 ug/mL	32 ug/mL
DH1052_G1M17	3.91	2.81	3.11
DH1052_DLE	21.01	22.81	20.63
DH1052_LALAPG	0.41	0	0
DH1050.1_G1M17	23.81	20.11	22.11
DH1050.1_DLE	37.31	35.61	38.23
DH1050.1_LALAPG	0.58	0	0

## Sheet: 3C
Sample ID	HIV Envelope	SARS2 Trimer	NTDV2	NTD_ADEm1a	NTD_ADEm1b	NTD_ADEm1c	NTD_ADEm3
NHP177	0.2973	10.7	9.4	8.802	9.183	8.893	9.143
DH1048	0.24	6.557	10.5	10.12	13.45	12.26	13.79
DH1049	0.2364	17.79	17.98	17.83	18.21	17.58	17.7
DH1050.1	0.2512	16.37	15.45	15.27	16.94	17.04	16.96
DH1050.2	0.2405	16.46	14.93	14.5	17.44	16.3	16.18
DH1051	0.2382	16.28	16.67	16.24	16.25	15.64	15.91
DH1052	0.2378	10.21	3.937	5.061	13.24	0.2452	0.2556
DH1053	0.2664	15.16	9.534	2.278	1.138	0.274	0.2724
DH1054	0.2611	14.29	13.13	3.081	5.107	0.2767	0.2636
DH1055	0.2619	16.42	15.65	15.24	15.44	0.2654	0.2588
DH1056	0.2796	16.22	15.06	14.97	16.13	0.2637	0.2577
Ab82	0.2741	0.2672	0.9623	0.4183	0.2771	0.2924	0.4442

## Sheet: 4A
DH1052_G1m17 concentration (micrograms/mL)	NTD ADEm3	NTDV2
100	1.6	19.9
50	1.1	17.6
25	1.2	18.8
12.5	1	18.7
6.25	1	18.3
3.125	0.9	17.2
1.5625	0.9	18.5
0.78125	0.8	19.9
0.390625	1	19.2
0.195313	1	16.4
0.097656	1	12.2
0.048828	1.2	8.5
mean of two experiments

## Sheet: 4B
DH1052_LALA-PG concentration (micrograms/mL)	NTD ADEm3	NTDV2
100	1.1	1.9
50	1	1.4
25	1.1	1.3
12.5	0.9	1.2
6.25	0.8	1.2
3.125	0.9	1
1.5625	0.9	0.9
0.78125	0.9	0.8
0.390625	0.9	0.8
0.195313	0.9	1
0.097656	1	1
0.048828	1.2	1.2

## Sheet: 4C
DH1052_DLE concentration (micrograms/mL)	NTD ADEm3	NTDV2
100	1.2	15.8
50	1	15
25	1.1	17
12.5	1.2	17.5
6.25	1.2	17.9
3.125	1	18.3
1.5625	1	22.3
0.78125	0.8	22
0.390625	1.1	22.4
0.195313	1.1	19.9
0.097656	1.1	14.5
0.048828	1.1	10.4

## Sheet: 4D
DH1052 concentration (micrograms/mL)	G1M17	LALAPG	DLE3
100	19.9	1.9	15.8
50	17.6	1.4	15
25	18.8	1.3	17
12.5	18.7	1.2	17.5
6.25	18.3	1.2	17.9
3.125	17.2	1	18.3
1.5625	18.5	0.9	22.3
0.78125	19.9	0.8	22
0.390625	19.2	0.8	22.4
0.195313	16.4	1	19.9
0.097656	12.2	1	14.5
0.048828	8.5	1.2	10.4

## Sheet: 4E
DH1050.1_G1m17 concentration (micrograms/mL)	NTD ADEm3	NTDV2
100	5.7	9.3
50	7.1	10
25	11	13.1
12.5	14.5	17.5
6.25	19.5	20.6
3.125	20.8	21
1.5625	21.2	20.6
0.78125	22.6	22.2
0.390625	25.2	21.7
0.195313	26.9	20.7
0.097656	23.3	18.4
0.048828	23.9	22.9

## Sheet: 4F
DH1050.1_LALA-PG concentration (micrograms/mL)	NTD ADEm3	NTDV2
100	7	9.1
50	5.3	9.3
25	5.2	6
12.5	6.4	5.5
6.25	5.9	6.4
3.125	6.2	6
1.5625	6.1	5.7
0.78125	5.2	5.9
0.390625	2.8	3.1
0.195313	1.3	1.6
0.097656	1	0.9
0.048828	1.1	1.2

## Sheet: 4G
DH1050.1_DLE concentration (micrograms/mL)	NTD ADEm3	NTDV2
100	20.3	21.8
50	19.6	17.6
25	23.2	22.1
12.5	27.2	25.4
6.25	31.7	23.6
3.125	31.1	23.4
1.5625	30.1	23.8
0.78125	27.5	23.8
0.390625	27.8	22.2
0.195313	25.1	21.8
0.097656	24.8	20.7
0.048828	26.3	23.6

[truncated: 17 more sheets: 4H, 5B, 5C, 5D, 5E, 5F, 5G, 5H, 6A-C, 6D, 7B, 7C, 7D, 7E, 7F, 7G, 7H]
